# Supplementary material for: Network methods for describing sample relationships in genomic datasets: application to Huntington’s disease
Source: BMC Syst Biol. 2012 Jun 12;6:63. doi: 10.1186/1752-0509-6-63 (PMC3441531; doi:10.1186/1752-0509-6-63)
Supplement: Additional file 2 — Sample information. XLS table that summarizes sample information, including Gene Expression Omnibus (GEO: http://www.ncbi.nlm.nih.gov/geo/) sample ID, sample labels, diagnosis, severity grade, age, sex, individual ID, hybridization date, hybridization batch assignment, and country of processing, as described in ref. [14]. [file 1752-0509-6-63-S2.xls]

## Sheet: Sheet1
Additional file 2. Sample information.
Microarray data from Hodges et al. Regional and cellular gene expression changes in human Huntington's disease brain. Hum Mol Genet (2006) vol. 15 (6) pp. 965-77
Gene Expression Omnibus (GEO): http://www.ncbi.nlm.nih.gov/geo/query/acc.cgi?acc=GSE3790
GEO sample ID	Sample label	Platform	Dx	Grade	Region	Age	Sex	Individual	HybDate	HybBatch	Country
GSM87058	CB_23_C	U133A	C	c	CB	68	F	21	2003-09-01	14	US
GSM87059	CB_24_HD2	U133A	HD	2	CB	70	M	55	2003-08-27	11	US
GSM87060	CB_25_HD2	U133A	HD	2	CB	79	F	59	2003-08-28	12	US
GSM87061	CB_26_HD2	U133A	HD	2	CB	65	M	54	2003-08-27	11	US
GSM87062	CB_27_HD1	U133A	HD	1	CB	19	M	62	2003-08-29	13	US
GSM87063	CB_28_HD1	U133A	HD	1	CB	69	F	73	2003-09-01	14	US
GSM87064	CB_30_C	U133A	C	c	CB	37	M	7	2003-09-01	14	US
GSM87065	CB_31_C	U133A	C	c	CB	22	M	2	2003-08-29	13	US
GSM87066	CB_32_C	U133A	C	c	CB	22	M	1	2003-08-29	13	US
GSM87067	CB_33_HD4	U133A	HD	4	CB	59	M	38	2003-08-29	13	US
GSM87068	CB_34_HD1	U133A	HD	1	CB	34	F	63	2003-08-28	12	US
GSM87069	CB_35_HD1	U133A	HD	1	CB	64	M	70	2003-08-27	11	US
GSM87070	CB_38_HD4	U133A	HD	4	CB	37	M	36	2003-09-01	14	US
GSM87071	CB_39_C	U133A	C	c	CB	37	F	6	2003-09-01	14	US
GSM87072	CB_40_C	U133A	C	c	CB	72	M	25	2003-08-27	11	US
GSM87073	CB_41_C	U133A	C	c	CB	67	M	19	2003-08-27	11	US
GSM87074	CB_66_C	U133A	C	c	CB	51	M	11	2003-09-01	14	US
GSM87075	CB_67_C	U133A	C	c	CB	68	F	20	2003-08-29	13	US
GSM87076	CB_68_HD4	U133A	HD	4	CB	68	M	39	2003-08-27	11	US
GSM87077	CB_69_HD0	U133A	HD	0	CB	32	F	77	2003-08-29	13	US
GSM87078	CB_70_HD3	U133A	HD	3	CB	56	F	43	2003-08-28	12	US
GSM87079	CB_71_HD3	U133A	HD	3	CB	52	M	42	2003-08-29	13	US
GSM87080	CB_72_HD2	U133A	HD	2	CB	42	M	45	2003-09-01	14	US
GSM87081	CB_74_HD3	U133A	HD	3	CB	51	M	41	2003-08-29	13	US
GSM87082	CB_75_HD2	U133A	HD	2	CB	87	M	61	2003-08-28	12	US
GSM87083	CB_76_HD4	U133A	HD	4	CB	42	F	37	2003-08-27	11	US
GSM87084	CB_79_HD2	U133A	HD	2	CB	57	M	49	2003-08-28	12	US
GSM87085	CB_80_C	U133A	C	c	CB	61	F	34	2003-08-28	12	US
GSM87086	CB_81_C	U133A	C	c	CB	93	F	31	2003-08-28	12	US
GSM87087	CB_82_C	U133A	C	c	CB	68	M	23	2003-08-27	11	US
GSM87088	CB_H104_C	U133A	C	c	CB	69	M	24	2003-08-21	9	NZ
GSM87089	CB_H110_C	U133A	C	c	CB	83	F	30	2003-08-14	7	NZ
GSM87090	CB_H111_C	U133A	C	c	CB	46	M	8	2003-08-22	10	NZ
GSM87091	CB_H115_C	U133A	C	c	CB	61	M	14	2003-08-05	2	NZ
GSM87092	CB_H117_C	U133A	C	c	CB	64	M	18	2003-08-06	3	NZ
GSM87093	CB_H118_C	U133A	C	c	CB	57	M	12	2003-08-05	2	NZ
GSM87094	CB_H120_C	U133A	C	c	CB	62	M	15	2003-08-12	5	NZ
GSM87095	CB_H121_C	U133A	C	c	CB	64	F	17	2003-08-19	8	NZ
GSM87096	CB_H123_C	U133A	C	c	CB	78	M	28	2003-08-22	10	NZ
GSM87097	CB_H124_C	U133A	C	c	CB	49	M	10	2003-08-21	9	NZ
GSM87098	CB_H126_C	U133A	C	c	CB	36	F	5	2003-08-19	8	NZ
GSM87099	CB_H129_C	U133A	C	c	CB	48	M	9	2003-08-06	3	NZ
GSM87100	CB_H131_C	U133A	C	c	CB	73	F	26	2003-08-07	4	NZ
GSM87101	CB_H132_C	U133A	C	c	CB	63	F	16	2003-08-13	6	NZ
GSM87102	CB_H137_C	U133A	C	c	CB	77	F	27	2003-08-12	5	NZ
GSM87103	CB_HC102_HD3	U133A	HD	3	CB	65	M	44	2003-08-22	10	NZ
GSM87104	CB_HC103_HD1	U133A	HD	1	CB	41	M	64	2003-08-06	3	NZ
GSM87105	CB_HC105_HD1	U133A	HD	1	CB	67	F	72	2003-08-12	5	NZ
GSM87106	CB_HC51_HD1	U133A	HD	1	CB	58	M	69	2003-08-13	6	NZ
GSM87107	CB_HC53_HD1	U133A	HD	1	CB	56	M	68	2003-08-05	2	NZ
GSM87108	CB_HC55_HD1	U133A	HD	1	CB	87	M	76	2003-08-07	4	NZ
GSM87109	CB_HC57_HD2	U133A	HD	2	CB	58	M	50	2003-08-06	3	NZ
GSM87110	CB_HC61_HD2	U133A	HD	2	CB	65	M	53	2003-08-12	5	NZ
GSM87111	CB_HC62_HD2	U133A	HD	2	CB	78	F	58	2003-08-13	6	NZ
GSM87112	CB_HC65_HD2	U133A	HD	2	CB	82	F	60	2003-08-14	7	NZ
GSM87113	CB_HC66_HD0	U133A	HD	0	CB	62	M	79	2003-08-05	2	NZ
GSM87114	CB_HC68_HD1	U133A	HD	1	CB	65	F	71	2003-08-13	6	NZ
GSM87115	CB_HC69_HD2	U133A	HD	2	CB	50	F	48	2003-08-14	7	NZ
GSM87116	CB_HC71_HD0	U133A	HD	0	CB	70	F	80	2003-08-07	4	NZ
GSM87117	CB_HC72_HD2	U133A	HD	2	CB	63	F	52	2003-08-14	7	NZ
GSM87118	CB_HC73_HD2	U133A	HD	2	CB	47	M	47	2003-08-21	9	NZ
GSM87119	CB_HC74_HD1	U133A	HD	1	CB	42	F	65	2003-08-19	8	NZ
GSM87120	CB_HC80_HD2	U133A	HD	2	CB	45	F	46	2003-08-21	9	NZ
GSM87121	CB_HC81_HD1	U133A	HD	1	CB	70	F	74	2003-08-22	10	NZ
GSM87122	CB_HC82_HD2	U133A	HD	2	CB	74	M	57	2003-08-22	10	NZ
GSM87123	CB_HC86_HD1	U133A	HD	1	CB	46	M	67	2003-08-22	10	NZ
GSM86787	CN_1_C	U133A	C	c	CN	37	M	7	2004-01-07	18	US
GSM86788	CN_10_HD2	U133A	HD	2	CN	70	M	55	2004-01-07	18	US
GSM86789	CN_101_C	U133A	C	c	CN	68	M	23	2004-01-07	18	US
GSM86790	CN_102_HD3	U133A	HD	3	CN	40	M	40	2004-01-07	18	US
GSM86791	CN_11_C	U133A	C	c	CN	29	M	3	2004-01-07	18	US
GSM86792	CN_12_HD1	U133A	HD	1	CN	64	M	70	2004-01-07	18	US
GSM86793	CN_126_C	U133A	C	c	CN	75	M	26	2004-01-07	18	US
GSM86794	CN_13_HD1	U133A	HD	1	CN	69	F	73	2004-01-07	18	US
GSM86795	CN_14_C	U133A	C	c	CN	22	M	2	2004-01-07	18	US
GSM86796	CN_15_C	U133A	C	c	CN	60	M	13	2004-03-24	29	US
GSM86797	CN_16_HD0	U133A	HD	0	CN	40	M	78	2004-01-07	18	US
GSM86798	CN_17_C	U133A	C	c	CN	72	M	25	2004-01-08	19	US
GSM86799	CN_18_C	U133A	C	c	CN	81	M	35	2004-01-07	18	US
GSM86800	CN_19_HD2	U133A	HD	2	CN	79	F	59	2004-01-07	18	US
GSM86801	CN_2_C	U133A	C	c	CN	22	M	1	2004-01-07	18	US
GSM86805	CN_2_HD1	U133A	HD	1	CN	34	F	63	2004-03-24	29	US
GSM86802	CN_20_C	U133A	C	c	CN	67	M	19	2004-01-07	18	US
GSM86803	CN_21_C	U133A	C	c	CN	68	F	21	2004-01-07	18	US
GSM86804	CN_22_HD2	U133A	HD	2	CN	65	M	54	2004-01-08	19	US
GSM86806	CN_45_HD3	U133A	HD	3	CN	52	M	42	2004-03-24	29	US
GSM86807	CN_51_HD2	U133A	HD	2	CN	42	M	45	2004-01-07	18	US
GSM86808	CN_52_C	U133A	C	c	CN	55	F	33	2004-01-08	19	US
GSM86809	CN_59_HD2	U133A	HD	2	CN	57	M	49	2004-03-24	29	US
GSM86810	CN_60_HD3	U133A	HD	3	CN	51	M	41	2004-03-24	29	US
GSM86811	CN_62_HD3	U133A	HD	3	CN	56	F	43	2004-01-08	19	US
GSM86812	CN_64_C	U133A	C	c	CN	51	M	11	2004-03-24	29	US
GSM86813	CN_7_HD1	U133A	HD	1	CN	19	M	62	2004-01-06	17	US
GSM86814	CN_8_C	U133A	C	c	CN	37	F	6	2004-01-08	19	US
GSM86815	CN_9_HD4	U133A	HD	4	CN	59	M	38	2004-03-24	29	US
GSM86816	CN_H104_C	U133A	C	c	CN	69	M	24	2004-01-06	17	NZ
GSM86817	CN_H109_C	U133A	C	c	CN	81	M	29	2003-12-23	16	NZ
GSM86818	CN_H111_C	U133A	C	c	CN	46	M	8	2004-01-06	17	NZ
GSM86819	CN_H113_C	U133A	C	c	CN	68	M	22	2004-01-06	17	NZ
GSM86820	CN_H115_C	U133A	C	c	CN	61	M	14	2003-12-19	15	NZ
GSM86821	CN_H117_C	U133A	C	c	CN	64	M	18	2003-12-19	15	NZ
GSM86822	CN_H118_C	U133A	C	c	CN	57	M	12	2003-12-19	15	NZ
GSM86823	CN_H120_C	U133A	C	c	CN	62	M	15	2003-12-19	15	NZ
GSM86824	CN_H121_C	U133A	C	c	CN	64	F	17	2003-12-23	16	NZ
GSM86825	CN_H123_C	U133A	C	c	CN	78	M	28	2004-03-24	29	NZ
GSM86826	CN_H124_C	U133A	C	c	CN	49	M	10	2003-12-23	16	NZ
GSM86827	CN_H126_C	U133A	C	c	CN	36	F	5	2003-12-23	16	NZ
GSM86828	CN_H128_C	U133A	C	c	CN	34	F	4	2003-12-23	16	NZ
GSM86829	CN_H129_C	U133A	C	c	CN	48	M	9	2004-01-06	17	NZ
GSM86830	CN_H131_C	U133A	C	c	CN	73	F	26	2003-12-23	16	NZ
GSM86831	CN_H132_C	U133A	C	c	CN	63	F	16	2003-02-23	1	NZ
GSM86832	CN_H137_C	U133A	C	c	CN	77	F	27	2004-01-06	17	NZ
GSM86833	CN_H85_C	U133A	C	c	CN	94	M	32	2003-12-23	16	NZ
GSM86834	CN_HC102_HD3	U133A	HD	3	CN	65	M	44	2004-01-06	17	NZ
GSM86835	CN_HC103_HD1	U133A	HD	1	CN	41	M	64	2004-01-06	17	NZ
GSM86836	CN_HC105_HD1	U133A	HD	1	CN	67	F	72	2004-01-06	17	NZ
GSM86837	CN_HC52_HD2	U133A	HD	2	CN	61	F	51	2004-01-06	17	NZ
GSM86838	CN_HC53_HD1	U133A	HD	1	CN	56	M	68	2003-12-19	15	NZ
GSM86839	CN_HC55_HD1	U133A	HD	1	CN	87	M	76	2003-12-23	16	NZ
GSM86840	CN_HC57_HD2	U133A	HD	2	CN	58	M	50	2003-12-19	15	NZ
GSM86841	CN_HC61_HD2	U133A	HD	2	CN	65	M	53	2003-12-19	15	NZ
GSM86842	CN_HC62_HD2	U133A	HD	2	CN	78	F	58	2004-01-06	17	NZ
GSM86843	CN_HC65_HD2	U133A	HD	2	CN	82	F	60	2004-01-06	17	NZ
GSM86844	CN_HC66_HD0	U133A	HD	0	CN	62	M	79	2003-12-19	15	NZ
GSM86845	CN_HC68_HD1	U133A	HD	1	CN	65	F	71	2003-12-23	16	NZ
GSM86846	CN_HC69_HD2	U133A	HD	2	CN	50	F	48	2004-01-06	17	NZ
GSM86847	CN_HC71_HD0	U133A	HD	0	CN	70	F	80	2003-12-23	16	NZ
GSM86848	CN_HC72_HD2	U133A	HD	2	CN	63	F	52	2003-12-23	16	NZ
GSM86849	CN_HC73_HD2	U133A	HD	2	CN	47	M	47	2003-12-23	16	NZ
GSM86850	CN_HC74_HD1	U133A	HD	1	CN	42	F	66	2003-12-23	16	NZ
GSM86851	CN_HC76_HD2	U133A	HD	2	CN	71	M	56	2004-03-24	29	NZ
GSM86852	CN_HC80_HD2	U133A	HD	2	CN	45	F	46	2003-12-23	16	NZ
GSM86853	CN_HC81_HD1	U133A	HD	1	CN	70	F	74	2004-01-06	17	NZ
GSM86854	CN_HC82_HD2	U133A	HD	2	CN	74	M	57	2004-03-24	29	NZ
GSM86855	CN_HC83_HD1	U133A	HD	1	CN	80	M	75	2003-12-23	16	NZ
GSM86856	CN_HC86_HD1	U133A	HD	1	CN	46	M	67	2004-01-06	17	NZ
GSM86957	BA4_H104_C	U133A	C	c	BA4	69	M	24	2004-02-26	21	NZ
GSM86958	BA4_H109_C	U133A	C	c	BA4	81	M	29	2004-03-09	25	NZ
GSM86959	BA4_H111_C	U133A	C	c	BA4	46	M	8	2004-02-26	21	NZ
GSM86960	BA4_H113_C	U133A	C	c	BA4	68	M	22	2004-03-04	23	NZ
GSM86961	BA4_H115_C	U133A	C	c	BA4	61	M	14	2004-03-04	23	NZ
GSM86962	BA4_H117_C	U133A	C	c	BA4	64	M	18	2004-03-04	23	NZ
GSM86963	BA4_H118_C	U133A	C	c	BA4	57	M	12	2004-03-10	26	NZ
GSM86964	BA4_H120_C	U133A	C	c	BA4	62	M	15	2004-03-05	24	NZ
GSM86965	BA4_H121_C	U133A	C	c	BA4	64	F	17	2004-03-16	28	NZ
GSM86966	BA4_H123_C	U133A	C	c	BA4	78	M	28	2004-03-09	25	NZ
GSM86967	BA4_H124_C	U133A	C	c	BA4	49	M	10	2004-03-10	26	NZ
GSM86968	BA4_H126_C	U133A	C	c	BA4	36	F	5	2004-03-05	24	NZ
GSM86969	BA4_H128_C	U133A	C	c	BA4	34	F	4	2004-03-10	26	NZ
GSM86970	BA4_H129_C	U133A	C	c	BA4	48	M	9	2004-02-25	20	NZ
GSM86971	BA4_H132_C	U133A	C	c	BA4	63	F	16	2004-02-25	20	NZ
GSM86972	BA4_H137_C	U133A	C	c	BA4	77	F	27	2004-03-16	28	NZ
GSM86973	BA4_HC102_HD3	U133A	HD	3	BA4	65	M	44	2004-03-16	28	NZ
GSM86974	BA4_HC103_HD1	U133A	HD	1	BA4	41	M	64	2004-03-09	25	NZ
GSM86975	BA4_HC105_HD1	U133A	HD	1	BA4	67	F	72	2004-02-26	21	NZ
GSM86976	BA4_HC52_HD2	U133A	HD	2	BA4	61	F	51	2004-02-26	21	NZ
GSM86977	BA4_HC53_HD1	U133A	HD	1	BA4	56	M	68	2004-03-09	25	NZ
GSM86978	BA4_HC55_HD1	U133A	HD	1	BA4	87	M	76	2004-03-05	24	NZ
GSM86979	BA4_HC57_HD2	U133A	HD	2	BA4	58	M	50	2004-02-27	22	NZ
GSM86980	BA4_HC61_HD2	U133A	HD	2	BA4	65	M	53	2004-03-10	26	NZ
GSM86981	BA4_HC62_HD2	U133A	HD	2	BA4	78	F	58	2004-03-05	24	NZ
GSM86982	BA4_HC65_HD2	U133A	HD	2	BA4	82	F	60	2004-02-25	20	NZ
GSM86983	BA4_HC66_HD0	U133A	HD	0	BA4	62	M	79	2004-02-25	20	NZ
GSM86984	BA4_HC68_HD1	U133A	HD	1	BA4	65	F	71	2004-03-10	26	NZ
GSM86985	BA4_HC69_HD2	U133A	HD	2	BA4	50	F	48	2004-03-16	28	NZ
GSM86986	BA4_HC72_HD2	U133A	HD	2	BA4	63	F	52	2004-03-04	23	NZ
GSM86987	BA4_HC73_HD2	U133A	HD	2	BA4	47	M	47	2004-02-25	20	NZ
GSM86988	BA4_HC74_HD1	U133A	HD	1	BA4	42	F	65	2004-03-11	27	NZ
GSM86989	BA4_HC80_HD2	U133A	HD	2	BA4	45	F	46	2004-03-05	24	NZ
GSM86990	BA4_HC81_HD1	U133A	HD	1	BA4	70	F	74	2004-02-25	20	NZ
GSM86991	BA4_HC86_HD1	U133A	HD	1	BA4	46	M	67	2004-03-09	25	NZ
GSM86927	BA9_100_HD2	U133A	HD	2	BA9	87	M	61	2004-02-25	20	US
GSM86928	BA9_103_HD2	U133A	HD	2	BA9	65	M	54	2004-03-10	26	US
GSM86929	BA9_106_C	U133A	C	c	BA9	37	F	6	2004-02-26	21	US
GSM86930	BA9_107_HD1	U133A	HD	1	BA9	19	M	62	2004-02-26	21	US
GSM86931	BA9_108_C	U133A	C	c	BA9	22	M	1	2004-03-11	27	US
GSM86932	BA9_109_HD1	U133A	HD	1	BA9	34	F	63	2004-02-26	21	US
GSM86933	BA9_110_C	U133A	C	c	BA9	37	M	7	2004-02-27	22	US
GSM86934	BA9_111_HD4	U133A	HD	4	BA9	59	M	38	2004-03-11	27	US
GSM86935	BA9_112_HD0	U133A	HD	0	BA9	40	M	78	2004-03-04	23	US
GSM86936	BA9_113_HD4	U133A	HD	4	BA9	37	M	36	2004-03-09	25	US
GSM86937	BA9_114_C	U133A	C	c	BA9	72	M	25	2004-03-04	23	US
GSM86938	BA9_115_C	U133A	C	c	BA9	81	M	35	2004-02-27	22	US
GSM86939	BA9_116_C	U133A	C	c	BA9	68	F	21	2004-03-05	24	US
GSM86940	BA9_118_C	U133A	C	c	BA9	29	M	3	2004-03-09	25	US
GSM86941	BA9_119_HD2	U133A	HD	2	BA9	70	M	55	2004-03-04	23	US
GSM86942	BA9_120_C	U133A	C	c	BA9	67	M	19	2004-02-27	22	US
GSM86943	BA9_121_C	U133A	C	c	BA9	22	M	2	2004-03-16	28	US
GSM86944	BA9_123_HD1	U133A	HD	1	BA9	64	M	70	2004-02-26	21	US
GSM86945	BA9_124_HD1	U133A	HD	1	BA9	69	F	73	2004-03-16	28	US
GSM86946	BA9_84_HD2	U133A	HD	2	BA9	57	M	49	2004-03-16	28	US
GSM86947	BA9_86_C	U133A	C	c	BA9	51	M	11	2004-03-09	25	US
GSM86948	BA9_88_C	U133A	C	c	BA9	68	F	20	2004-03-10	26	US
GSM86949	BA9_89_HD3	U133A	HD	3	BA9	56	F	43	2004-02-27	22	US
GSM86950	BA9_90_HD3	U133A	HD	3	BA9	52	M	42	2004-03-05	24	US
GSM86951	BA9_91_C	U133A	C	c	BA9	61	F	34	2004-02-25	20	US
GSM86952	BA9_92_HD0	U133A	HD	0	BA9	32	F	77	2004-02-27	22	US
GSM86953	BA9_95_HD4	U133A	HD	4	BA9	68	M	39	2004-03-10	26	US
GSM86954	BA9_96_HD3	U133A	HD	3	BA9	51	M	41	2004-02-27	22	US
GSM86955	BA9_97_HD2	U133A	HD	2	BA9	42	M	45	2004-03-16	28	US
GSM86956	BA9_99_HD4	U133A	HD	4	BA9	42	F	37	2004-03-05	24	US
