# Supplementary material for: Network methods for describing sample relationships in genomic datasets: application to Huntington’s disease
Source: BMC Syst Biol. 2012 Jun 12;6:63. doi: 10.1186/1752-0509-6-63 (PMC3441531; doi:10.1186/1752-0509-6-63)
Supplement: Additional file 4 — Summary of differential expression, functional enrichment, and module membership for genes in the salmon module. XLS table that summarizes the extent of differential expression, functional enrichment, and membership strength for the salmon module. Differential expression analyses include CTRL vs. HD human caudate nucleus samples [14], CTRL vs. HD human laser-microdissected striatal neurons [14], and wild-type mice vs. a mutant mouse model of HD cultured primary striatal neurons [20]. Functional enrichment categories included G-protein coupled receptors, phosphatidylinositol signaling, calmodulin binding, ion transport, and calcium ion binding; all of these categories were significantly enriched in the salmon module [21]. Module membership values and corresponding P-values are taken from ref. [21]. [file 1752-0509-6-63-S4.xls]

## Sheet: Sheet1
Additional file 4. Summary of differential expression, functional enrichment, and module membership for all genes in the salmon co-expression module M8C.
Probe_set	Gene	MM M8C (salmon)	MM M8C pval	RMM M8C	Mean CTRL	Mean HD	Q-value	DE in vitro1	DE in LCM2	G-protein3	PI3	Calmodulin3	Ion transport3	Ca2+ ion binding3
210471_s_at	KCNAB1	0.802264	4.83727e-07	16	10.2761	7.88096	3.15673e-12		x				x
201186_at	LRPAP1	0.754193	5.53411e-06	35	9.9259	8.85511	4.11188e-12							x
214553_s_at	ARPP-19	0.626303	0.000474365	178	10.7933	8.90907	4.11188e-12		x
216307_at	DGKB	0.686911	7.58027e-05	89	7.83286	6.35017	6.22657e-12			x	x			x
213338_at	TMEM158	0.746641	7.72254e-06	44	10.4441	9.01368	1.51331e-11
203006_at	INPP5A	0.718652	2.41827e-05	56	10.9447	9.58332	1.51331e-11				x
210078_s_at	KCNAB1	0.672299	0.000122508	103	10.3131	8.52793	1.51331e-11		x				x
204663_at	ME3	0.617238	0.000604287	203	8.46692	7.31507	1.57738e-11
215543_s_at	LARGE	0.856792	1.17276e-08	4	8.83488	7.94699	2.13969e-11	x
221942_s_at	GUCY1A3	0.645744	0.000274967	140	10.0344	9.10293	2.13969e-11	x
212361_s_at	ATP2A2	0.630938	0.000417915	170	10.6918	9.83231	2.13969e-11	x					x
220419_s_at	USP25	0.612687	0.000680494	215	8.63903	8.23802	2.18712e-11
213222_at	PLCB1	0.766067	3.19807e-06	33	10.9987	9.81795	2.45943e-11	x			x
203549_s_at	LPL	0.840684	4.05522e-08	7	10.6344	8.97608	2.53073e-11	x	x
205478_at	PPP1R1A	0.855087	1.34674e-08	5	10.3568	8.72719	2.65955e-11
205013_s_at	ADORA2A	0.735123	1.25644e-05	47	9.07329	7.43848	2.65955e-11	x		x
212252_at	CAMKK2	0.752873	5.87099e-06	36	9.2958	8.33128	3.50342e-11	x				x		x
212554_at	CAP2	0.794086	7.65406e-07	22	9.29576	8.11876	3.60878e-11			x
205480_s_at	UGP2	0.633479	0.000389535	162	10.5302	9.82281	3.62617e-11
214652_at	DRD1	0.686034	7.80788e-05	90	7.74881	5.89692	3.79531e-11	x		x
200623_s_at	CALM3	0.641382	0.000311762	149	10.9527	9.52256	4.66154e-11				x			x
204338_s_at	RGS4	0.700623	4.71051e-05	73	6.58387	2.85558	5.8431e-11	x		x		x
204762_s_at	GNAO1	0.819963	1.65994e-07	11	9.66272	8.70503	7.17884e-11			x
206481_s_at	LDB2	0.750663	6.47624e-06	40	8.80472	7.14995	7.25902e-11
206857_s_at	FKBP1B	0.713371	2.95488e-05	61	9.50495	8.35504	9.81525e-11
206806_at	DGKI	0.672451	0.000121914	102	7.72653	6.46294	9.81525e-11			x	x
220131_at	FXYD7	0.65018	0.000241518	134	8.5459	7.2071	1.07662e-10	x					x
218033_s_at	SNN	0.660101	0.000179334	124	7.23028	6.23975	1.256e-10
204685_s_at	ATP2B2	0.915031	2.38267e-11	1	10.6596	9.38459	1.29744e-10	x				x	x
212372_at	MYH10	0.676455	0.00010716	98	10.2726	9.66442	1.4827e-10	x
213276_at	CAMK2B	0.822474	1.41306e-07	10	9.7997	8.14945	1.5124e-10	x				x
207658_s_at	FOXG1	0.688346	7.22084e-05	85	7.31225	5.63215	1.67457e-10
202228_s_at	NPTN	0.64352	0.000293221	145	11.4818	10.6199	1.69625e-10
208850_s_at	THY1	0.80145	5.0679e-07	17	10.0122	8.71883	1.73349e-10	x
218868_at	ACTR3B	0.78369	1.33294e-06	25	8.36632	7.29791	1.73349e-10
205625_s_at	CALB1	0.659134	0.000184705	125	10.304	8.14648	1.73349e-10		x					x
220313_at	GPR88	0.664326	0.000157466	113	11.2586	9.66887	1.74149e-10	x	x	x
221727_at	SUB1	0.611595	0.000699969	219	9.54854	8.66474	1.77076e-10
204134_at	PDE2A	0.679433	9.72345e-05	94	10.1781	9.16479	1.99391e-10	x
38290_at	RGS14	0.670046	0.000131611	105	8.65141	7.21135	2.02771e-10			x
214434_at	HSPA12A	0.807426	3.58117e-07	14	9.55638	8.78164	2.06272e-10
219326_s_at	B3GNT2	0.712945	3.00253e-05	63	7.49931	6.68808	2.3218e-10	x
200640_at	YWHAZ	0.735419	1.2412e-05	46	11.337	10.6577	3.75114e-10		x
209685_s_at	PRKCB1	0.908849	5.53984e-11	2	11.4899	10.1814	3.96156e-10	x	x		x			x
212509_s_at	MXRA7	0.607425	0.000778917	225	11.8923	11.0333	4.66025e-10
214217_at	GRM5	0.752701	5.91609e-06	37	8.60757	7.4272	5.52108e-10			x
206518_s_at	RGS9	0.760075	4.23404e-06	34	7.80339	6.73507	5.59481e-10			x
203390_s_at	KIF3C	0.708612	3.52674e-05	65	9.45042	8.79595	6.02901e-10
220948_s_at	ATP1A1	0.613638	0.000663899	211	10.4496	9.65331	6.25247e-10						x
202336_s_at	PAM	0.717749	2.50334e-05	58	10.4391	9.55018	6.41873e-10	x
207957_s_at	PRKCB1	0.897067	2.37099e-10	3	10.6611	8.64396	6.48963e-10	x	x		x			x
205501_at	PDE10A	0.812495	2.64236e-07	12	10.5523	8.22624	8.3241e-10	x
204217_s_at	RTN2	0.689825	6.86607e-05	83	7.34862	5.96247	8.52636e-10	x
203864_s_at	ACTN2	0.66301	0.00016401	116	8.20148	7.57553	8.57536e-10	x						x
203146_s_at	GABBR1	0.628406	0.000447974	176	11.1234	10.4362	9.95414e-10			x
213268_at	CAMTA1	0.662114	0.000168604	120	9.4869	8.51596	1.19878e-09
203413_at	NELL2	0.678582	9.99846e-05	96	10.1632	9.49577	1.24288e-09	x						x
210227_at	DLGAP2	0.637297	0.000350069	155	8.6062	7.51549	1.49688e-09
212214_at	OPA1	0.603612	0.000857783	233	9.12074	8.55649	1.52864e-09
208065_at	ST8SIA3	0.692313	6.30396e-05	79	6.74854	5.18101	1.53112e-09
212983_at	HRAS	0.788635	1.02771e-06	23	9.04725	8.32105	1.58491e-09
214620_x_at	PAM	0.610217	0.000725256	221	9.8702	9.17442	1.58491e-09	x
204723_at	SCN3B	0.714057	2.87975e-05	60	9.22588	7.98939	1.85985e-09						x
204337_at	RGS4	0.802423	4.79315e-07	15	10.1717	8.71634	1.93925e-09	x		x		x
213436_at	CNR1	0.65373	0.000217378	130	8.59352	7.06733	1.99318e-09	x	x	x
209321_s_at	ADCY3	0.644331	0.000286449	144	7.84603	7.0139	2.23389e-09					x
219446_at	RIC8B	0.620486	0.000554556	196	7.97327	7.3619	2.59927e-09
205348_s_at	DYNC1I1	0.601628	0.000901477	245	9.52955	8.61734	2.67488e-09
212690_at	DDHD2	0.612352	0.000686409	217	9.61043	9.12795	2.94019e-09
823_at	CX3CL1	0.777436	1.83474e-06	27	8.74665	7.87477	3.03403e-09
200745_s_at	GNB1	0.768161	2.89371e-06	32	10.9164	10.5232	3.19435e-09			x
205454_at	HPCA	0.854673	1.39227e-08	6	12.0113	10.2977	3.28247e-09							x
208206_s_at	RASGRP2	0.60206	0.000891793	242	8.25896	7.06571	3.31582e-09							x
203889_at	SCG5	0.648285	0.000255343	137	10.8601	9.62599	3.35306e-09			x
206732_at	SLITRK3	0.621312	0.000542492	195	7.79725	6.96733	3.4925e-09
220331_at	CYP46A1	0.798466	6.00151e-07	19	11.313	10.3232	3.6283e-09
217979_at	TSPAN13	0.667831	0.000141139	110	9.85214	8.79098	4.29238e-09
209956_s_at	CAMK2B	0.725652	1.84119e-05	52	10.427	9.22729	4.50828e-09	x				x
204339_s_at	RGS4	0.799216	5.75339e-07	18	8.94106	7.88726	5.67921e-09	x		x		x
204081_at	NRGN	0.824784	1.21566e-07	9	12.1552	10.4414	7.09347e-09	x				x
211323_s_at	ITPR1	0.636203	0.000361008	159	7.70656	5.39314	7.92853e-09	x			x		x
59697_at	RAB15	0.810332	3.01173e-07	13	8.26538	7.62206	7.94782e-09
213496_at	LPPR4	0.612798	0.000678528	213	9.41358	8.26283	8.17034e-09
202854_at	HPRT1	0.74696	7.61658e-06	43	9.38568	8.28312	8.65568e-09
208813_at	GOT1	0.77553	2.01837e-06	29	9.40901	8.37906	9.21174e-09	x
205915_x_at	GRIN1	0.612691	0.000680415	214	8.32084	7.03077	1.36462e-08						x
212641_at	HIVEP2	0.690611	6.6839e-05	80	7.98949	7.30072	1.3996e-08	x
203548_s_at	LPL	0.779862	1.6229e-06	26	10.2692	8.90384	1.5609e-08	x	x
203488_at	LPHN1	0.640266	0.000321846	150	8.22664	7.68864	1.5805e-08			x
208457_at	GABRD	0.706138	3.86132e-05	68	7.2814	5.50331	1.62714e-08	x		x			x
211125_x_at	GRIN1	0.632189	0.000403724	168	7.8041	6.74531	1.64568e-08						x
201267_s_at	PSMC3	0.718628	2.42047e-05	57	8.39163	7.68464	1.77453e-08
211159_s_at	PPP2R5D	0.630636	0.000421405	172	7.53025	6.96709	2.02559e-08
213664_at	SLC1A1	0.750083	6.64419e-06	41	8.59789	7.98221	2.04167e-08	x					x
203340_s_at	SLC25A12	0.658803	0.000186574	126	8.07524	7.47101	2.15424e-08							x
201535_at	UBL3	0.632911	0.000395726	164	10.6721	10.3071	2.3333e-08
205918_at	SLC4A3	0.639827	0.000325894	151	8.34343	7.0055	2.33351e-08						x
221310_at	FGF14	0.687626	7.39937e-05	87	7.74282	5.38107	2.53789e-08
210404_x_at	CAMK2B	0.786831	1.13088e-06	24	10.3932	9.42383	2.54589e-08	x				x
206444_at	PDE1B	0.772103	2.39042e-06	31	8.3377	5.71423	2.671e-08					x
201740_at	NDUFS3	0.688931	7.07858e-05	84	10.1135	9.55253	2.67577e-08
219714_s_at	CACNA2D3	0.680567	9.36743e-05	92	7.97824	6.77303	2.71761e-08	x					x
201341_at	ENC1	0.721599	2.1581e-05	54	10.4	8.67703	2.74778e-08	x
213482_at	DOCK3	0.667777	0.000141382	111	7.88644	6.23484	2.84651e-08
34846_at	CAMK2B	0.699118	4.96921e-05	75	7.46298	6.94115	3.15678e-08	x				x
211006_s_at	KCNB1	0.671208	0.000126844	104	9.00881	8.31092	3.21981e-08	x					x
207501_s_at	FGF12	0.690605	6.68529e-05	81	6.41009	5.79811	3.23794e-08
209249_s_at	GHITM	0.711252	3.19852e-05	64	10.3596	9.83903	3.24745e-08
205954_at	RXRG	0.775809	1.99051e-06	28	7.06222	6.35448	3.63369e-08
214762_at	ATP6V1G2	0.675648	0.000110002	99	9.258	8.42964	4.50036e-08						x
215343_at	KIAA1509	0.616798	0.000611314	205	6.46917	5.26774	4.997e-08
213924_at	MPPE1	0.656347	0.000200968	129	10.5193	9.23339	5.66506e-08
206342_x_at	IDS	0.633176	0.000392832	163	7.99682	7.13238	5.91349e-08
204000_at	GNB5	0.693825	5.98262e-05	78	8.51794	7.95758	6.06127e-08			x
200744_s_at	GNB1	0.623312	0.000514232	190	9.00835	8.29312	6.1836e-08			x
210040_at	SLC12A5	0.702894	4.34257e-05	71	10.2919	8.98554	6.30723e-08	x					x
203105_s_at	DNM1L	0.658071	0.000190768	127	7.83185	7.21758	6.37832e-08
204992_s_at	PFN2	0.618162	0.000589756	199	11.5489	11.2366	6.87305e-08
204552_at	INPP4A	0.624772	0.000494418	186	7.863	6.78475	7.98266e-08				x
215241_at	TMEM16C	0.724429	1.93212e-05	53	11.7123	9.89657	8.82076e-08
210240_s_at	CDKN2D	0.626758	0.00046854	177	7.51547	6.36199	1.02635e-07
208851_s_at	THY1	0.751725	6.1788e-06	38	10.3939	9.38636	1.03135e-07	x
203687_at	CX3CL1	0.643226	0.000295711	146	7.56695	5.89107	1.11578e-07
209822_s_at	VLDLR	0.714313	2.85208e-05	59	7.3925	6.5945	1.28029e-07	x						x
211483_x_at	CAMK2B	0.83818	4.8579e-08	8	10.4825	9.58223	2.05188e-07	x				x
204497_at	ADCY9	0.602271	0.000887104	239	7.83088	6.891	2.40181e-07			x
212638_s_at	WWP1	0.636406	0.000358951	158	9.49162	9.0931	3.51757e-07
213366_x_at	ATP5C1	0.732195	1.41638e-05	49	10.7361	10.3887	3.51793e-07		x				x
204851_s_at	DCX	0.617921	0.000593519	200	6.80567	5.84979	4.03098e-07
214369_s_at	RASGRP2	0.708583	3.53061e-05	66	7.5683	7.07535	4.64353e-07							x
211586_s_at	ATP2B2	0.660343	0.000178012	123	3.61743	1.98742	5.36847e-07	x					x
206384_at	CACNG3	0.79601	6.88353e-07	20	8.4466	6.29434	6.00214e-07	x					x
216120_s_at	ATP2B2	0.677543	0.000103436	97	7.63241	6.4444	7.23889e-07	x				x	x
203130_s_at	KIF5C	0.637861	0.000344543	153	11.4199	10.9991	8.66196e-07
214803_at	---	0.624358	0.000499967	188	8.51045	7.79718	9.45758e-07
210762_s_at	DLC1	0.600614	0.00092456	247	9.7959	9.43845	9.48894e-07
205852_at	CDK5R2	0.713132	2.98153e-05	62	7.43411	6.32179	9.81684e-07
209441_at	RHOBTB2	0.645446	0.000277355	142	7.34727	6.16236	2.87235e-06
209537_at	EXTL2	0.687434	7.44754e-05	88	9.32165	8.87995	3.13699e-06
203266_s_at	MAP2K4	0.629998	0.000428861	173	8.72153	8.24942	3.48107e-06
218309_at	CAMK2N1	0.662532	0.000166444	119	11.8022	11.3213	3.65285e-06
204850_s_at	DCX	0.626001	0.000478258	180	7.64319	7.16795	3.69836e-06
220615_s_at	MLSTD1	0.794732	7.38678e-07	21	6.79665	5.00155	3.79742e-06
205874_at	ITPKA	0.641554	0.000310238	148	7.87285	5.97164	4.90092e-06				x	x
215080_s_at	CENTG1	0.60433	0.000842422	231	6.43918	5.22794	7.24642e-06
213245_at	ADCY1	0.696278	5.49226e-05	77	8.64226	7.90502	7.76749e-06
201760_s_at	WSB2	0.704063	4.16337e-05	70	10.2507	9.96531	1.06927e-05
206433_s_at	SPOCK3	0.607393	0.000779552	226	7.27378	6.5774	1.10004e-05							x
203030_s_at	PTPRN2	0.608778	0.000752502	223	5.83543	4.06285	1.24779e-05				x
210782_x_at	GRIN1	0.636834	0.000354666	157	7.34045	6.88656	1.30203e-05						x
220202_s_at	MNAB	0.656549	0.000199748	128	8.12876	7.85691	1.36166e-05
211171_s_at	PDE10A	0.742696	9.14946e-06	45	6.3947	5.75159	1.80687e-05	x
200982_s_at	ANXA6	0.625652	0.000482801	183	8.84371	8.38629	2.12006e-05							x
205139_s_at	UST	0.634341	0.0003803	160	7.6126	7.25129	2.17732e-05
205245_at	PARD6A	0.614739	0.000645157	210	7.443	7.07647	2.50515e-05
203865_s_at	ADARB1	0.64161	0.000309745	147	7.70193	6.94679	7.76596e-05
204540_at	EEF1A2	0.599248	0.000956455	248	10.4176	8.88653	0.000101529
210638_s_at	FBXO9	0.669928	0.000132103	106	9.33092	9.0586	0.000122341
210781_x_at	GRIN1	0.637017	0.000352836	156	7.73901	5.70584	0.000177086						x
211025_x_at	COX5B	0.598184	0.000981947	249	10.1242	9.8925	0.000199742
204757_s_at	TMEM24	0.733727	1.33057e-05	48	8.39051	7.68075	0.000208023
210501_x_at	EIF3S12	0.663125	0.00016343	115	9.93381	9.74984	0.000281338
219175_s_at	SLC41A3	0.615714	0.000628932	207	8.20393	7.98862	0.000366559						x
210791_s_at	RICS	0.679664	9.64994e-05	93	7.25843	7.00161	0.000586606
202209_at	LSM3	0.621392	0.000541335	194	8.52441	8.26138	0.00095248
203892_at	WFDC2	0.603382	0.000862743	234	7.27062	6.98069	0.00104761
213894_at	KIAA0960	0.631085	0.000416229	169	6.89173	6.67169	0.00235596
201361_at	TMEM109	0.60567	0.000814384	228	8.10784	8.2293	0.00790715
205705_at	ANKRD26	0.611603	0.000699832	218	6.6489	6.40784	0.0198562
201309_x_at	C5orf13	0.616196	0.000621045	206	6.94684	6.72021	0.0259656
206774_at	FRMPD1	0.624852	0.000493346	185	5.51694	5.09974	0.0379261
212771_at	C10orf38	0.615244	0.000636712	209	10.6494	10.488	0.038643
202747_s_at	ITM2A	0.617431	0.000601217	202	9.13582	8.91619	0.0712281
214875_x_at	APLP2	0.687727	7.37399e-05	86	8.13425	7.99055	0.159252			x
216549_s_at	TBC1D22B	0.602213	0.000888404	240	3.11535	3.4032	0.202624
221124_s_at	VSX1	0.601536	0.000903546	246	2.55978	2.48369	0.297593
204613_at	PLCG2	0.673265	0.000118779	101	7.09191	7.13417	0.312624				x			x
204515_at	HSD3B1	0.650504	0.000239224	133	4.23959	4.22532	0.41728
210438_x_at	TROVE2	-0.602694	0.000877771	238	9.34892	9.86826	1.21058e-11
200663_at	CD63	-0.624422	0.000499109	187	10.6189	11.1342	5.78431e-10	x
200849_s_at	AHCYL1	-0.719087	2.3782e-05	55	10.8247	11.6777	6.02901e-10
203723_at	ITPKB	-0.747033	7.59239e-06	42	9.42652	10.7226	8.05358e-10				x
212761_at	TCF7L2	-0.66159	0.000171338	121	8.74013	9.46047	8.68269e-10
213158_at	---	-0.606398	0.000799521	227	9.64492	10.3918	1.18939e-09
202370_s_at	CBFB	-0.629805	0.000431137	174	8.83517	9.53173	1.24402e-09
201010_s_at	TXNIP	-0.618433	0.000585554	198	9.75691	10.9048	1.96584e-09
221899_at	PFAAP5	-0.70593	3.89071e-05	69	8.01578	8.67509	2.15932e-09	x
201013_s_at	PAICS	-0.7016	4.54892e-05	72	8.34228	8.85011	2.20778e-09
208792_s_at	CLU	-0.690466	6.71718e-05	82	11.6888	12.2483	2.58329e-09
204373_s_at	CEP350	-0.626244	0.000475123	179	8.11813	8.67473	2.94556e-09
209047_at	AQP1	-0.699306	4.93624e-05	74	8.63405	10.4025	3.69658e-09
202976_s_at	RHOBTB3	-0.646152	0.000271734	139	9.66991	10.5348	4.99064e-09
203035_s_at	PIAS3	-0.603048	0.000870003	237	6.96254	7.2747	6.29913e-09
208667_s_at	ST13	-0.728022	1.67571e-05	51	10.0411	10.5299	7.93564e-09
202364_at	MXI1	-0.617071	0.000606945	204	10.7986	11.2165	8.62474e-09
222243_s_at	TOB2	-0.697475	5.26617e-05	76	7.80831	8.42332	1.47652e-08
202822_at	LPP	-0.637564	0.000347445	154	7.98383	8.71094	3.15171e-08
209210_s_at	PLEKHC1	-0.604228	0.000844581	232	9.12999	9.72591	3.79584e-08
208405_s_at	CD164	-0.604994	0.000828435	229	9.17517	9.61785	1.02982e-07
214087_s_at	MYBPC1	-0.607668	0.000774121	224	7.94247	9.15378	1.15012e-07
209074_s_at	FAM107A	-0.602133	0.000890182	241	11.6076	12.3043	2.6462e-07
200965_s_at	ABLIM1	-0.628501	0.000446816	175	9.88612	10.3588	2.72757e-07
208630_at	HADHA	-0.650068	0.000242315	135	7.69402	8.05072	2.87655e-07
214177_s_at	PBXIP1	-0.632584	0.00039933	167	8.85594	9.64485	2.95816e-07
203540_at	GFAP	-0.680984	9.23958e-05	91	12.5652	13.0125	2.99644e-07	x
212725_s_at	TUG1	-0.625272	0.000487784	184	9.27782	9.53974	5.89423e-07
218901_at	PLSCR4	-0.772612	2.33154e-06	30	8.35755	9.18593	8.08823e-07
204874_x_at	BAIAP3	-0.632617	0.000398966	166	7.50611	8.28404	8.51875e-07
200850_s_at	AHCYL1	-0.732183	1.41708e-05	50	11.7205	12.2135	1.03007e-06
209944_at	ZNF410	-0.652222	0.000227358	132	8.63403	9.02839	1.15356e-06
201896_s_at	PSRC1	-0.707506	3.67301e-05	67	8.426	9.05855	1.36794e-06
218640_s_at	PLEKHF2	-0.645617	0.000275988	141	6.33435	6.97428	1.46323e-06
201358_s_at	COPB1	-0.618717	0.000581169	197	9.5183	9.74329	1.74141e-06	x
205073_at	CYP2J2	-0.669174	0.000135293	108	7.40536	8.08114	1.88213e-06
202378_s_at	LEPROT	-0.633492	0.0003894	161	9.64527	10.1473	2.03253e-06
214150_x_at	ATP6V0E	-0.666809	0.000145739	112	9.99684	10.5486	2.10011e-06	x					x
213391_at	DPY19L4	-0.621396	0.000541272	193	6.73634	7.09772	5.17304e-06
200848_at	AHCYL1	-0.66802	0.000140305	109	9.85072	10.5113	5.79259e-06
217975_at	WBP5	-0.65365	0.000217897	131	9.03594	9.47487	6.20264e-06
209921_at	SLC7A11	-0.603368	0.000863053	235	8.48388	9.18833	7.47355e-06
218330_s_at	NAV2	-0.647404	0.000262003	138	8.30689	8.78342	9.81999e-06
201061_s_at	STOM	-0.662891	0.000164611	117	9.93374	10.5409	1.23676e-05
32099_at	SAFB2	-0.674549	0.000113973	100	7.95029	8.39754	1.46127e-05
202193_at	LIMK2	-0.601794	0.000897756	244	6.04302	6.76689	4.06726e-05	x
216268_s_at	JAG1	-0.615395	0.000634196	208	7.09306	7.51941	7.58839e-05
203233_at	IL4R	-0.603054	0.000869879	236	4.93098	6.25408	8.06747e-05
208791_at	CLU	-0.645044	0.000280609	143	12.1862	12.4827	8.69656e-05
213090_s_at	TAF4	-0.751196	6.32544e-06	39	7.18289	7.43084	0.000121549
206503_x_at	PML	-0.679048	9.84715e-05	95	2.70112	3.19427	0.000215072
205996_s_at	AK2	-0.630824	0.000419227	171	5.9169	6.3308	0.000548552
204024_at	C8orf1	-0.623218	0.00051552	191	6.06094	6.45943	0.000548586
208619_at	DDB1	-0.663612	0.000160983	114	9.67552	9.88378	0.000698696
202598_at	S100A13	-0.660566	0.000176804	122	9.38445	9.67203	0.000791939
203584_at	KIAA0103	-0.669753	0.000132838	107	8.45018	8.69509	0.00100304	x
221004_s_at	ITM2C	-0.632813	0.00039681	165	10.5071	10.8124	0.00111426
203581_at	RAB4A	-0.61248	0.000684145	216	8.46886	8.73507	0.00153042
204201_s_at	PTPN13	-0.638679	0.00033667	152	6.79323	7.13411	0.00183795
221675_s_at	CHPT1	-0.623215	0.000515567	192	8.96643	9.21565	0.00327827
212230_at	PPAP2B	-0.625863	0.000480048	181	10.1454	10.411	0.00906999
220933_s_at	ZCCHC6	-0.604712	0.000834337	230	6.99681	7.2036	0.0116304
209621_s_at	PDLIM3	-0.610713	0.000716069	220	6.59279	6.96409	0.0164335
212933_x_at	RPL13	-0.662809	0.000165032	118	11.1191	11.2472	0.016817
204112_s_at	HNMT	-0.602005	0.000893041	243	7.19671	7.55134	0.0229499
215288_at	TRPC2	-0.613428	0.000667542	212	2.54005	2.90876	0.0632174
205289_at	BMP2	-0.623538	0.000511111	189	3.98164	4.36861	0.102629
201060_x_at	STOM	-0.60983	0.000732502	222	9.55645	9.78674	0.110345
208988_at	FBXL11	-0.62566	0.000482695	182	7.39294	7.49815	0.140118
214023_x_at	TUBB2B	-0.648664	0.000252527	136	10.3765	10.4453	0.313877
216080_s_at	FADS3	-0.617809	0.000595274	201	7.47807	7.4827	0.416458	x
1 Runne et al. J Neurosci (2008) vol. 28 (39) pp. 9723-31, Table S2 (model FDR P < .05 and concordance = TRUE).
2 Hodges et al. Hum Mol Genet (2006) vol. 15 (6) pp. 965-77, Table 4.
3 Oldham et al. Nat Neurosci (2008) vol. 11 (11) pp. 1271-82, Table S8 and http://www.geneontology.org/.
MM = module membership
RMM = rank module membership
CTRL = control
HD = Huntington's disease
DE = differentially expressed
PI = phosphatidylinositol
