# Supplementary material for: Network methods for describing sample relationships in genomic datasets: application to Huntington’s disease
Source: BMC Syst Biol. 2012 Jun 12;6:63. doi: 10.1186/1752-0509-6-63 (PMC3441531; doi:10.1186/1752-0509-6-63)
Supplement: Additional file 5 — Ingenuity Pathways Analysis of salmon module genes. XLS table that reports false-discovery rate (FDR)-corrected P-values for the 500 most enriched functionally annotated categories of genes in the salmon module from Ingenuity Pathways Analysis (IPA; http://www.ingenuity.com/). [file 1752-0509-6-63-S5.xls]

## Sheet: Sheet1
Additional file 5. Ingenuity Pathways Analysis of salmon module genes.
Function Annotation	B-H p-value	# Molecules	Molecules
dyskinesia	1.44E-24	53	ACTN2, ARPP19, ATP2A2, ATP2B2, ATP5C1, B3GNT2, C5ORF13, CACNA2D3, CALB1, CAMK2B, CAMKK2, CNR1, COX5B, CX3CL1, DGKB, DRD1, DYNC1I1, EEF1A2, EIF3K, FGF12, FGF14, FOXG1, GABRD, GHITM, GNAO1, GNB1, GNB5, GPR88, HPCA, HRAS, ITPR1, KCNAB1, LPL, MAP2K4, NDUFS3, NRGN, PDE10A, PDE1B, PLCB1, PPP1R1A, PRKCB, RASGRP2, RGS4, RGS9, RGS14, RTN2, RXRG, SCN3B, SLC1A1, SPOCK3, ST8SIA3, SUB1, YWHAZ
Huntington's disease	1.60E-24	52	ACTN2, ARPP19, ATP2A2, ATP2B2, ATP5C1, B3GNT2, C5ORF13, CACNA2D3, CALB1, CAMK2B, CAMKK2, CNR1, COX5B, CX3CL1, DGKB, DRD1, DYNC1I1, EEF1A2, EIF3K, FGF12, FOXG1, GABRD, GHITM, GNAO1, GNB1, GNB5, GPR88, HPCA, HRAS, ITPR1, KCNAB1, LPL, MAP2K4, NDUFS3, NRGN, PDE10A, PDE1B, PLCB1, PPP1R1A, PRKCB, RASGRP2, RGS4, RGS9, RGS14, RTN2, RXRG, SCN3B, SLC1A1, SPOCK3, ST8SIA3, SUB1, YWHAZ
neurological disorder	2.29E-16	102	ACTN2, ADCY9, ANO3 (includes EG:63982), ANXA6, APLP2, ARPP19, ATP1A1, ATP2A2, ATP2B2, ATP5C1, ATP6V1G2, B3GNT2, C5ORF13, CACNA2D3, CALB1, CAMK2B, CAMKK2, CAMTA1 (includes EG:23261), CAP2, CCDC88C, CDKN2D, CNR1, COX5B, CX3CL1, CYP46A1, DCX, DGKB, DLC1, DLGAP2, DNM1L, DOCK3, DRD1, DYNC1I1, EEF1A2, EIF3K, FAM171A1, FBXO9, FGF12, FGF14, FOXG1, FXYD7, GABBR1, GABRD, GHITM, GNAO1, GNB1, GNB5, GOT1, GPR…
long-term potentiation	3.60E-08	15	ADCY1, CALB1, CAMK2B, DRD1, GRIN1, GRM5, GUCY1A3, HRAS, ITPR1, LRPAP1, NPTN, NRGN, PPP1R1A, SLC1A1, VLDLR
genetic disorder	6.14E-07	117	ACTN2, ADARB1, ADCY3, ADCY9, ANKRD26, ANO3 (includes EG:63982), ANXA6, APLP2, ARPP19, ATP1A1, ATP2A2, ATP2B2, ATP5C1, ATP6V1G2, B3GNT2, C5ORF13, CACNA2D3, CACNG3, CALB1, CAMK2B, CAMK2N1, CAMKK2, CAMTA1 (includes EG:23261), CAP2, CCDC88C, CNR1, COX5B, CX3CL1, CYP46A1, DCX, DGKB, DLC1, DLGAP2, DNM1L, DOCK3, DRD1, DYNC1I1, EEF1A2, EIF3K, ENC1, FAM171A1, FBXO9, FGF12, FGF14, FOXG1, FRMPD1, FXYD7, GAB…
skeletal and muscular disorder	6.16E-07	71	ACTN2, ANO3 (includes EG:63982), APLP2, ARPP19, ATP2A2, ATP2B2, ATP5C1, B3GNT2, C2CD2L, C5ORF13, CACNA2D3, CACNG3, CALB1, CAMK2B, CAMKK2, CAMTA1 (includes EG:23261), CDKN2D, CNR1, COX5B, CX3CL1, DGKB, DGKI, DLC1, DRD1, DYNC1I1, EEF1A2, EIF3K, FGF12, FGF14, FOXG1, GABBR1, GABRD, GHITM, GNAO1, GNB1, GNB5, GPR88, GRIN1, HPCA, HPRT1, HRAS, ITPR1, KCNAB1, LARGE, LPL, MAP2K4, NDUFS3, NRGN, PAM, PDE10A,…
psychological disorder	1.85E-06	47	ADARB1, ADCY9, ANXA6, ATP1A1, ATP2B2, ATP5C1, C5ORF13, CACNA2D3, CALB1, CAMTA1 (includes EG:23261), CAP2, CCDC88C, CNR1, DOCK3, DRD1, FAM171A1, FBXO9, FGF12, FGF14, GABBR1, GABRD, GOT1, GRIN1, GRM5, HPRT1, INPP4A, ITPR1, KCNB1, LARGE, LDB2, NELL2, NPTN, PDE10A, PDE2A, PFN2, PLCG2, PRKCB, PTPRN2, RGS4, RTN2, RXRG, SCG5, SCN3B, SLC12A5, SLC1A1, SPOCK3, UGP2
tauopathy	1.85E-06	33	ANO3 (includes EG:63982), APLP2, ATP6V1G2, CACNA2D3, CALB1, CAMK2B, CAMTA1 (includes EG:23261), CNR1, CYP46A1, DCX, DLC1, DLGAP2, DNM1L, DRD1, FGF12, GNB1, GRIN1, GRM5, HIVEP2, HSPA12A, LARGE, LPHN1, LPPR4, NRGN, OPA1, PDE10A, PLCB1, PRKCB, SCG5, SCN3B, SLC1A1, THY1, YWHAZ
schizophrenia	2.90E-06	25	ATP1A1, ATP2B2, C5ORF13, CALB1, CAMTA1 (includes EG:23261), CAP2, CNR1, DRD1, GABBR1, GABRD, GOT1, GRIN1, GRM5, HPRT1, LARGE, NELL2, NPTN, PFN2, PRKCB, RGS4, RTN2, RXRG, SCG5, SLC12A5, SLC1A1
Alzheimer's disease	1.03E-05	31	ANO3 (includes EG:63982), APLP2, ATP6V1G2, CACNA2D3, CALB1, CAMK2B, CAMTA1 (includes EG:23261), CNR1, CYP46A1, DCX, DLC1, DLGAP2, DNM1L, DRD1, FGF12, GNB1, GRIN1, GRM5, HIVEP2, HSPA12A, LARGE, LPHN1, LPPR4, NRGN, OPA1, PDE10A, PLCB1, PRKCB, SCG5, THY1, YWHAZ
neurological process of hippocampal CA1 region	3.08E-04	5	ADCY1, GRIN1, NPTN, NRGN, VLDLR
locomotion	6.01E-04	14	ADCY1, APLP2, ATP2B2, CALB1, CNR1, DRD1, GABBR1, GNAO1, GRIN1, GRM5, PDE10A, PDE1B, RXRG, SLC1A1
psychological process of mice	8.92E-04	15	ADCY1, ADCY3, CALB1, CNR1, DRD1, GABBR1, GRIN1, GRM5, KCNAB1, PDE10A, PDE1B, RGS9, RXRG, THY1, VLDLR
metabolism of cyclic GMP	9.15E-04	4	ATP2B2, PDE10A, PDE1B, PDE2A
epilepsy of rodents	1.61E-03	5	GABBR1, GRIN1, PLCB1, SLC12A5, SLC1A1
long-term potentiation of hippocampal CA1 region	1.85E-03	4	ADCY1, GRIN1, NPTN, VLDLR
transport of Ca2+	2.38E-03	8	ANXA6, ATP2A2, ATP2B2, CACNA2D3, CAMK2B, GRIN1, ITPR1, PRKCB
transport of inorganic cation	4.19E-03	13	ANXA6, ATP1A1, ATP2A2, ATP2B2, ATP6V1G2, CACNA2D3, CAMK2B, GRIN1, ITPR1, KCNAB1, KCNB1, PRKCB, SLC12A5
production of 2-arachidonoylglycerol	4.89E-03	3	CNR1, GRM5, PLCB1
activation of Adenylate cyclase	5.03E-03	6	ADCY1, ADCY3, ADCY9, CAP2, DRD1, GABBR1
locomotion of mice	5.71E-03	9	ADCY1, CNR1, GABBR1, GRIN1, GRM5, PDE10A, PDE1B, RXRG, SLC1A1
epilepsy	6.87E-03	8	CACNA2D3, DCX, GABBR1, GABRD, GRIN1, PLCB1, SLC12A5, SLC1A1
catabolism of cyclic GMP	7.00E-03	3	PDE10A, PDE1B, PDE2A
epileptic seizure of rodents	7.06E-03	4	GABBR1, GRIN1, SLC12A5, SLC1A1
epileptic seizure	7.06E-03	5	GABBR1, GABRD, GRIN1, SLC12A5, SLC1A1
behavior	1.02E-02	18	ADCY1, ADCY3, APLP2, CALB1, CNR1, DRD1, GABBR1, GABRD, GNB1, GRIN1, GRM5, HPRT1, KCNAB1, PDE10A, PDE1B, RGS9, RXRG, SLC1A1
epileptic seizure of rats	1.30E-02	2	GRIN1, SLC1A1
mood disorder	1.63E-02	29	ADCY9, ANXA6, ATP2B2, ATP5C1, CCDC88C, DOCK3, DRD1, FAM171A1, FBXO9, FGF12, FGF14, GABBR1, GABRD, GRIN1, INPP4A, ITPR1, KCNB1, LDB2, PDE10A, PDE2A, PLCG2, PRKCB, PTPRN2, RGS4, RXRG, SCN3B, SLC1A1, SPOCK3, UGP2
plasticity of synapse	2.77E-02	6	ATP2B2, CALB1, DRD1, GRIN1, GRM5, HRAS
biosynthesis of cyclic AMP	2.95E-02	4	ADCY1, ADCY3, ADCY9, DRD1
learning	2.95E-02	8	ADCY3, CALB1, DRD1, GABRD, GRIN1, GRM5, KCNAB1, PDE1B
developmental process of retinal cone cells	2.95E-02	2	THY1, VSX1
neurological process of corticostriatal neurons	2.95E-02	2	CNR1, GRM5
signaling of neurons	2.95E-02	2	GRM5, VSX1
bipolar disorder	2.95E-02	25	ADCY9, ATP2B2, ATP5C1, CCDC88C, DOCK3, DRD1, FAM171A1, FBXO9, FGF12, FGF14, GABRD, GRIN1, INPP4A, ITPR1, KCNB1, LDB2, PLCG2, PRKCB, PTPRN2, RGS4, RXRG, SCN3B, SLC1A1, SPOCK3, UGP2
neurological disorder of mammalia	2.95E-02	21	ADCY9, CDKN2D, CNR1, CX3CL1, DRD1, FGF14, GABBR1, GNAO1, GRIN1, GRM5, HPRT1, ITPR1, LRPAP1, MAP2K4, MYH10, NPTN, PLCB1, RGS4, SLC12A5, SLC1A1, VLDLR
catabolism of cyclic AMP	4.21E-02	3	PDE10A, PDE1B, PDE2A
